# Supplementary material for: Shape Memory Respirator Mask for Airborne Viruses
Source: Polymers (Basel). 2023 Apr 13;15(8):1859. doi: 10.3390/polym15081859 (PMC10145067; doi:10.3390/polym15081859)
Supplement: Supplementary file 1 [file polymers-15-01859-s001.zip]

Archive with 1 entries (1 files):
- polymers-2248591-supplementary.pdf
